# Supplementary material for: COVID-19-related research data availability and quality according to the FAIR principles: A meta-research study
Source: PLoS One. 2024 Nov 18;19(11):e0313991. doi: 10.1371/journal.pone.0313991 (PMC11573139; doi:10.1371/journal.pone.0313991)
Supplement: S1 Appendix — (CSV) [file pone.0313991.s004.csv]

name	regex
url1	(http[^ ]*)|(ftp[^ ]*)|(www\\.[^ ]*)
url2	(((https?|ftps?)://)|(www\\.))(-\\.)?([^\\s/?\\.#-]+\\.?)+(/[^\\s]*)?
url3	(https?|ftps?)://(-\\.)?([^\\s/?\\.#-]+\\.?)+(/[^\\s]*)?
figshare	(figshare[^ ]*)|(10\\.6084[^ ]*)
dryad	(datadryad[^ ]*)|(10\\.5061[^ ]*)
zenodo	(zenodo[^ ]*)|(10\\.5281[^ ]*)
dataverse	(dataverse[^ ]*)|(10\\.7910[^ ]*)
dataversenl	(10\\.34894[^ ]*)
osf	(osf[^ ]*)|(10\\.17605[^ ]*)
mendeley	(data\\.mendeley[^ ]*)|(10\\.17632[^ ]*)
gigadb	(gigadb[^ ]*)|(10\\.5524[^ ]*)
openneuro	(openneuro[^ ]*)|(10\\.18112[^ ]*)
